# Supplementary material for: Ablation of BAF170 in Developing and Postnatal Dentate Gyrus Affects Neural Stem Cell Proliferation, Differentiation, and Learning
Source: Mol Neurobiol. 2016 Jul 8;54(6):4618–35. doi: 10.1007/s12035-016-9948-5 (PMC5509785; doi:10.1007/s12035-016-9948-5)
Supplement: Supplementary file 1 — Statistical analyses (XLSX 67 kb) [file 12035_2016_9948_MOESM1_ESM.xlsx]

## Sheet: Fig.2_DAPI
Number of DAPI+cells in the dentate gyrus (DG) (4-months)
Mouse	DAPI	%
	Control
1	49021	98.5776
2	48726	97.9844
3	51438	103.438
n	3	3
Mean	49728.3	100
Std	1487.94	2.99214
	BAF170cKO_hGFAP_Cre
1	30870	62.0773
2	33484	67.3338
3	29660	59.6441
n	3	3
Mean	31338	63.0184
Std	1954.49	3.93032
P-value	0.000305032	0.000305032

## Sheet: Fig.2_CIdU
Number of CIdU+cells in the dentate gyrus (DG) (1-month)
				Total				SGZ				GLs
Slide	DAPI		CIdU	CIdU/DAPI	%		CIdU	CIdU/DAPI	%		CIdU	CIdU/DAPI	%
Control
1	797		77	0.0966123	98.6912		74	0.0928482	94.8461		3	0.00376412	3.84511
2	821		80	0.0974421	99.5389		75	0.091352	93.3177		5	0.00609013	6.22118
3	725		75	0.103448	105.674		72	0.0993103	101.447		3	0.00413793	4.22697
4	801		78	0.0973783	99.4736		73	0.0911361	93.0971		5	0.0062422	6.37652
5	788		72	0.0913706	93.3366		70	0.0888325	90.744		2	0.00253807	2.59268
6	811		82	0.10111	103.285		78	0.0961776	98.2471		4	0.00493218	5.03831
n	6		6	6	6		6	6	6		6	6	6
Mean	790.5		77.3333	0.0978935	100		73.6667	0.0932761	95.2832		3.66667	0.00461744	4.7168
Std	34.0573		3.55903	0.00414389	4.23306		2.73252	0.00382207	3.90431		1.21106	0.00142756	1.45827
BAF170cKO_hGFAP_Cre
1	582		20	0.0343643	35.1037		7	0.0120275	12.2863		13	0.0223368	22.8174
2	602		23	0.038206	39.0281		9	0.0149502	15.2719		14	0.0232558	23.7562
3	578		21	0.0363322	37.114		8	0.0138408	14.1387		13	0.0224913	22.9753
4	598		18	0.0301003	30.748		6	0.0100334	10.2493		12	0.0200669	20.4987
5	612		16	0.0261438	26.7063		7	0.0114379	11.684		9	0.0147059	15.0223
6	554		27	0.0487365	49.7852		10	0.0180505	18.4389		17	0.0306859	31.3462
n	6		6	6	6		6	6	6		6	6	6
Mean	587.667		20.8333	0.0356472	36.4142		7.83333	0.0133901	13.6782		13	0.0222571	22.736
Std	20.8006		3.86868	0.00775982	7.92679		1.47196	0.00287373	2.93556		2.60768	0.00517536	5.28672
P-value	1.20375e-06		1.61725e-10	2.08495e-07	2.08495e-07		4.66138e-11	8.3772e-12	8.3772e-12		9.04651e-05	0.000242404	0.000242404

## Sheet: Fig.2_Sox2
Number of Sox2+cells in the dentate gyrus (DG) (1-month)
				Total				SGZ				GLs
Slide	DAPI		Sox2	Sox2/DAPI	%		Sox2	Sox2/DAPI	%		Sox2	Sox2/DAPI	%
Control
1	798		35	0.0438596	101.425		34	0.0426065	98.5274		1	0.00125313	2.89786
2	788		33	0.0418782	96.8431		31	0.0393401	90.9738		2	0.00253807	5.86928
3	765		31	0.0405229	93.709		30	0.0392157	90.6861		1	0.00130719	3.02287
4	823		30	0.036452	84.2951		28	0.0340219	78.6754		2	0.00243013	5.61967
5	814		38	0.046683	107.954		35	0.0429975	99.4316		3	0.0036855	8.52271
6	779		39	0.0500642	115.773		37	0.0474968	109.836		2	0.00256739	5.93709
n	6		6	6	6		6	6	6		6	6	6
Mean	794.5		34.3333	0.0432433	100		32.5	0.0409464	94.6884		1.83333	0.0022969	5.31158
Std	21.7141		3.6697	0.00477749	11.0479		3.39116	0.00454743	10.5159		0.752773	0.000910635	2.10584
BAF170cKO_hGFAP_Cre
1	577		34	0.0589255	136.265		13	0.0225303	52.1013		21	0.0363951	84.1636
2	567		30	0.0529101	122.354		12	0.021164	48.9417		18	0.031746	73.4126
3	587		30	0.0511073	118.185		16	0.0272572	63.0323		14	0.0238501	55.1532
4	562		29	0.0516014	119.328		14	0.024911	57.6067		15	0.0266904	61.7214
5	612		27	0.0441176	102.022		15	0.0245098	56.6788		12	0.0196078	45.3431
6	609		28	0.045977	106.322		17	0.0279146	64.5524		11	0.0180624	41.7692
n	6		6	6	6		6	6	6		6	6	6
Mean	585.667		29.6667	0.0507732	117.413		14.5	0.0247145	57.1522		15.1667	0.0260586	60.2605
Std	21.0871		2.42212	0.00527491	12.1982		1.87083	0.00261394	6.04471		3.76386	0.00707134	16.3524
P-value	1.11784e-08		0.0296429	0.0270702	0.0270702		3.9767e-06	6.51311e-05	6.51311e-05		0.000250714	0.000383453	0.000383453

## Sheet: Fig.2_GFAP_Nestin
Number of GFAP+/Nestin+ cells in the dentate gyrus (DG) (4-month)
				Total				SGZ				GLs
Slide	DAPI		GFAP+	GFAP+/DAPI	%		GFAP+&Nestin+	GFAP+&Nestin+/DAPI	%		Sox2	Sox2/DAPI	%
Control
1	752		34	0.0452128	97.249		24	0.0319149	68.6464		10	0.0132979	28.6026
2	772		37	0.0479275	103.088		28	0.0362694	78.0126		9	0.011658	25.0755
3	798		32	0.0401003	86.2524		24	0.0300752	64.6893		8	0.0100251	21.5631
4	732		40	0.0546448	117.537		28	0.0382514	82.2756		12	0.0163934	35.261
5	745		29	0.0389262	83.7271		22	0.0295302	63.5171		7	0.00939597	20.21
6	748		39	0.052139	112.147		30	0.040107	86.2668		9	0.0120321	25.88
n	6		6	6	6		6	6	6		6	6	6
Mean	757.833		35.1667	0.0464917	100		26	0.034358	73.9013		9.16667	0.0121337	26.0987
Std	23.5662		4.26224	0.00632693	13.6087		3.09839	0.00446052	9.59422		1.7224	0.00251709	5.41406
BAF170cKO_hGFAP_Cre
1	536		32	0.0597015	128.413		1	0.00186567	4.01291		31	0.0578358	124.4
2	511		31	0.0606654	130.486		2	0.00391389	8.41847		29	0.0567515	122.068
3	499		30	0.0601202	129.314		1	0.00200401	4.31046		29	0.0581162	125.003
4	510		35	0.0686275	147.612		3	0.00588235	12.6525		32	0.0627451	134.96
5	550		37	0.0672727	144.698		1	0.00181818	3.91076		36	0.0654545	140.787
6	548		28	0.0510949	109.901		2	0.00364964	7.85007		26	0.0474453	102.051
n	6		6	6	6		6	6	6		6	6	6
Mean	525.667		32.1667	0.061247	131.737		1.66667	0.00318896	6.85919		30.5	0.0580581	124.878
Std	21.7685		3.3116	0.00629035	13.53		0.816497	0.00161409	3.47177		3.39116	0.00618171	13.2964
P-value	7.54727e-09		0.205029	0.00231972	0.00231972		2.57959e-06	2.39843e-06	2.39843e-06		1.5236e-06	1.11239e-06	1.11239e-06

## Sheet: Fig.3_IdU_S100_Tbr2
Number of IdU+ cells in the dentate gyrus (DG) (1-month)
	IdU+			IdU+/S100+			IdU+/Tbr2+
Slide	Number	%		Number	%		Number	%
Control
1	14	102.439		1	7.31707		2	14.6341
2	13	95.122		0	0		3	21.9512
3	13	95.122		1	7.31707		1	7.31707
4	15	109.756		0	0		3	21.9512
5	13	95.122		0	0		2	14.6341
6	14	102.439		1	7.31707		3	21.9512
n	6	6		6	6		6	6
Mean	13.6667	100		0.5	3.65854		2.33333	17.0732
Std	0.816497	5.97437		0.547723	4.00773		0.816497	5.97437
BAF170cKO_hGFAP_Cre
1	7	51.2195		1	7.31707		1	7.31707
2	8	58.5366		2	14.6341		0	0
3	7	51.2195		1	7.31707		1	7.31707
4	6	43.9024		3	21.9512		2	14.6341
5	6	43.9024		1	7.31707		0	0
6	7	51.2195		2	14.6341		1	7.31707
n	6	6		6	6		6	6
Mean	6.83333	50		1.66667	12.1951		0.833333	6.09756
Std	0.752773	5.50809		0.816497	5.97437		0.752773	5.50809
P-value	3.6e-08	3.6e-08		0.0179372	0.0179372		0.00796892	0.00796892

## Sheet: Fig.3_S100
Number of S100+ cells in the dentate gyrus (DG)
			1-month DG				4-month DG
Slide	DAPI	S100+	S100+/DAPI	%		DAPI	S100+	S100+/DAPI	%
Control
1	228	6	0.0263158	93.8258		214	4	0.0186916	66.6426
2	209	8	0.0382775	136.474		199	5	0.0251256	89.5824
3	216	5	0.0231481	82.532		227	3	0.0132159	47.1196
4	234	8	0.034188	121.893		201	6	0.0298507	106.429
5	241	6	0.0248963	88.7647		221	4	0.0180995	64.5318
6	233	5	0.0214592	76.5103		223	3	0.0134529	47.9648
n	6	6	6	6		6	6	6	6
Mean	226.833	6.33333	0.0280475	100		214.167	4.16667	0.0197394	70.3784
Std	12.0568	1.36626	0.00667379	23.7946		11.7714	1.16905	0.0065896	23.4944
BAF170cKO_hGFAP_Cre
1	165	14	0.0848485	302.517		153	16	0.104575	372.85
2	178	13	0.0730337	260.393		171	17	0.0994152	354.453
3	191	15	0.078534	280.004		165	19	0.115152	410.559
4	156	12	0.0769231	274.26		141	14	0.0992908	354.009
5	151	16	0.10596	377.789		139	15	0.107914	384.753
6	161	13	0.0807453	287.888		152	18	0.118421	422.216
n	6	6	6	6		6	6	6	6
Mean	167	13.8333	0.0833408	297.142		153.5	16.5	0.107461	383.14
Std	14.9265	1.47196	0.0117574	41.9195		12.7083	1.87083	0.00799108	28.4913
P-value	2.2556e-05	3.71786e-06	9.00469e-06	9.00469e-06		6.60513e-06	4.96121e-07	2.50074e-09	2.50074e-09

## Sheet: Fig.3_Tbr2
Number of Tbr2+ cells in the dentate gyrus (DG)
			1-month DG				4-month DG
Slide	DAPI	Tbr2+	Tbr2+/DAPI	%		DAPI	Tbr2+	Tbr2+/DAPI	%
Control
1	221	38	0.171946	99.2063		210	12	0.0571429	32.9693
2	230	36	0.156522	90.3072		209	10	0.0478469	27.6059
3	215	40	0.186047	107.342		215	13	0.0604651	34.8861
4	209	37	0.177033	102.142		216	14	0.0648148	37.3957
5	230	40	0.173913	100.341		231	9	0.038961	22.4791
6	235	41	0.174468	100.662		220	15	0.0681818	39.3384
n	6	6	6	6		6	6	6	6
Mean	223.333	38.6667	0.173321	100		216.833	12.1667	0.0562354	32.4457
Std	10.0532	1.96638	0.00960723	5.54301		8.03534	2.31661	0.0109892	6.34033
BAF170cKO_hGFAP_Cre
1	170	30	0.176471	101.817		156	1	0.00641026	3.69848
2	191	28	0.146597	84.5809		142	0	0	0
3	187	32	0.171123	98.7316		137	1	0.00729927	4.21141
4	143	31	0.216783	125.076		134	0	0	0
5	149	27	0.181208	104.55		163	1	0.00613497	3.53965
6	156	33	0.211538	122.05		176	0	0	0
n	6	6	6	6		6	6	6	6
Mean	166	30.1667	0.183953	106.134		151.333	0.5	0.00330742	1.90826
Std	20	2.31661	0.026315	15.1828		16.4884	0.547723	0.00364348	2.10215
P-value	0.000335216	5.06002e-05	0.386743	0.386743		4.17319e-05	3.48217e-05	2.74551e-05	2.74551e-05

## Sheet: Fig.3_Dcx
Number of Dcx+ cells in the dentate gyrus (DG)
			1-month DG				4-month DG
Slide	DAPI	Dcx+	Dcx+/DAPI	%		DAPI	Dcx+	Dcx+/DAPI	%
Control
1	798	261	0.327068	97.3379		752	35	0.0465426	13.8514
2	788	285	0.361675	107.637		772	37	0.0479275	14.2636
3	765	240	0.313725	93.3671		798	31	0.0388471	11.5612
4	823	270	0.328068	97.6356		732	40	0.0546448	16.2627
5	814	255	0.313268	93.2309		745	29	0.0389262	11.5847
6	779	290	0.372272	110.791		748	37	0.0494652	14.7212
n	6	6	6	6		6	6	6	6
Mean	794.5	266.833	0.336013	100		757.833	34.8333	0.0460589	13.7075
Std	21.7141	18.8193	0.0250219	7.44673		23.5662	4.11906	0.00619568	1.84388
BAF170cKO_hGFAP_Cre
1	577	158	0.27383	81.494		536	1	0.00186567	0.555238
2	567	170	0.299824	89.2298		511	2	0.00391389	1.16481
3	587	145	0.247019	73.5147		499	1	0.00200401	0.596408
4	562	166	0.295374	87.9055		510	3	0.00588235	1.75063
5	612	152	0.248366	73.9157		550	0	0	0
6	609	155	0.254516	75.7458		548	2	0.00364964	1.08616
n	6	6	6	6		6	6	6	6
Mean	585.667	157.667	0.269821	80.3009		525.667	1.5	0.00288593	0.858874
Std	21.0871	9.17969	0.0235953	7.02214		21.7685	1.04881	0.00203793	0.606504
P-value	1.11784e-08	3.11532e-06	0.000831292	0.000831292		7.54727e-09	2.32525e-06	3.15853e-06	3.15853e-06

## Sheet: Fig.4_CreER
Number of CreER+ cells in the dentate gyrus (DG) (4-month)
	Total CreER+			CreER+/BAF170+			CreER+/BAF170-
Slide	Number	%		Number	%		Number	%
Control
1	27	99.3865		26	95.7055		1	3.68098
2	29	106.748		26	95.7055		3	11.0429
3	25	92.0245		25	92.0245		0	0
4	23	84.6626		21	77.3006		2	7.36196
5	31	114.11		28	103.067		3	11.0429
6	28	103.067		27	99.3865		1	3.68098
n	6	6		6	6		6	6
Mean	27.1667	100		25.5	93.865		1.66667	6.13497
Std	2.85774	10.5193		2.42899	8.94107		1.21106	4.45789
BAF170cKO_hGFAP_Cre
1	20	73.6196		0	0		20	73.6196
2	21	77.3006		0	0		21	77.3006
3	22	80.9816		0	0		22	80.9816
4	19	69.9387		0	0		19	69.9387
5	26	95.7055		0	0		26	95.7055
6	25	92.0245		0	0		25	92.0245
n	6	6		6	6		6	6
Mean	22.1667	81.5951		0	0		22.1667	81.5951
Std	2.78687	10.2584		0	0		2.78687	10.2584
P-value	0.0118844	0.0118844		1.6609e-06	1.6609e-06		9.33457e-07	9.33457e-07

## Sheet: Fig.4_BrdU
Number of BrdU+cells in the dentate gyrus (DG) (4-month)
				Total				SGZ				GLs
Slide	DAPI		BrdU	BrdU/DAPI	%		BrdU	BrdU/DAPI	%		BrdU	BrdU/DAPI	%
Control
1	891		42	0.047138	103.857		18	0.020202	44.51		24	0.026936	59.3467
2	875		40	0.0457143	100.72		19	0.0217143	47.8419		21	0.024	52.8779
3	866		37	0.0427252	94.1341		17	0.0196305	43.2508		20	0.0230947	50.8833
4	925		47	0.0508108	111.949		23	0.0248649	54.7834		24	0.0259459	57.1653
5	967		39	0.0403309	88.8589		17	0.0175801	38.7334		22	0.0227508	50.1256
6	899		41	0.0456062	100.482		22	0.0244716	53.917		19	0.0211346	46.5647
n	6		6	6	6		6	6	6		6	6	6
Mean	903.833		41	0.0453876	100		19.3333	0.0214106	47.1728		21.6667	0.023977	52.8272
Std	37.1183		3.40588	0.00361354	7.96152		2.58199	0.00285293	6.2857		2.06559	0.0021445	4.72487
BAF170cKO_Nestin_CreER
1	785		26	0.033121	72.9738		2	0.00254777	5.61337		24	0.0305732	67.3604
2	729		28	0.0384088	84.624		1	0.00137174	3.02229		27	0.037037	81.6017
3	810		27	0.0333333	73.4415		2	0.00246914	5.44011		25	0.0308642	68.0014
4	837		29	0.0346476	76.3371		3	0.00358423	7.89694		26	0.0310633	68.4401
5	767		31	0.0404172	89.0491		1	0.00130378	2.87255		30	0.0391134	86.1765
6	771		24	0.0311284	68.5835		2	0.00259403	5.71529		22	0.0285344	62.8682
n	6		6	6	6		6	6	6		6	6	6
Mean	783.167		27.5	0.035176	77.5015		1.83333	0.00231178	5.09342		25.6667	0.0328643	72.4081
Std	37.3225		2.42899	0.00352709	7.77105		0.752773	0.000857786	1.88991		2.73252	0.00418819	9.2276
P-value	0.00022296		2.37212e-05	0.000576539	0.000576539		4.87762e-06	4.91438e-06	4.91438e-06		0.0181585	0.0020427	0.0020427

[truncated: 5 more sheets: Fig.4_GFAP_Nestin, Fig.S2_Ctip2, Fig.S2_Casp3_new, Fig.S5_MCM2, Fig.S5_GS]
